# Supplementary material for: HLA Diversity in Transylvanian Ethnic Groups: Consequences for Hematopoietic Cell Transplantation
Source: Life (Basel). 2024 Sep 28;14(10):1243. doi: 10.3390/life14101243 (PMC11508996; doi:10.3390/life14101243)
Supplement: Supplementary file 1 [file life-14-01243-s001.zip]

Archive with 1 entries (1 files):
- life-3192431-supplementary.pdf
